# Supplementary material for: How Did Breast Cancer Patients Fare during Different Phases of the COVID-19 Pandemic in Norway Compared to Age-Matched Controls?
Source: Cancers (Basel). 2024 Jan 31;16(3):602. doi: 10.3390/cancers16030602 (PMC10854821; doi:10.3390/cancers16030602)
Supplement: Supplementary file 1 [file cancers-16-00602-s001.zip]

Archive with 1 entries (1 files):
- cancers-2813084-supplementary.pdf
